# Supplementary material for: Hexagonal Boron Nitride Functionalized with Au Nanoparticles—Properties and Potential Biological Applications
Source: Nanomaterials (Basel). 2018 Aug 9;8(8):605. doi: 10.3390/nano8080605 (PMC6116289; doi:10.3390/nano8080605)
Supplement: Supplementary file 1 [file nanomaterials-08-00605-s001.zip]

Archive with 1 entries (1 files):
- nanomaterials-333456-SI.pdf
